# Supplementary material for: Effect of Abelmoschus esculentus L. (Okra) on Dyslipidemia: Systematic Review and Meta-Analysis of Clinical Studies
Source: Int J Mol Sci. 2024 Oct 10;25(20):10922. doi: 10.3390/ijms252010922 (PMC11507881; doi:10.3390/ijms252010922)
Supplement: Supplementary file 1 [file ijms-25-10922-s001.zip]

Archive with 2 entries (2 files):
- ijms-3221482-supplementary file S1_PRISMA checklist.pdf
- ijms-3221482-supplementary file S2.pdf
